# Supplementary material for: A Survey of Regional Anesthesia Use in Greece and the Impact of a Structured Regional Anesthesia Course on Regional Techniques Knowledge and Practice
Source: J Clin Med. 2021 Oct 20;10(21):4814. doi: 10.3390/jcm10214814 (PMC8584817; doi:10.3390/jcm10214814)
Supplement: Supplementary file 1 [file jcm-10-04814-s001.zip]

Archive with 1 entries (1 files):
- jcm-1388917-supplementary.pdf
